# Supplementary material for: IL1R1+ cancer-associated fibroblasts drive tumor development and immunosuppression in colorectal cancer
Source: Nat Commun. 2023 Jul 17;14:4251. doi: 10.1038/s41467-023-39953-w (PMC10352362; doi:10.1038/s41467-023-39953-w)
Supplement: Supplementary file 4 — Supplementary Data 1 [file 41467_2023_39953_MOESM4_ESM.xlsx]

## Sheet: CLZ - all cells
.sample

## Sheet: Lee - all cells
.sample

## Sheet: Qian - all cells
.sample

## Sheet: CZLQ - all cells
.sample

## Sheet: CLZ - CAFs
.sample

## Sheet: Lee - CAFs
.sample

## Sheet: Qian - CAFs
.sample

## Sheet: CZLQ - CAFs
.sample
