# Supplementary material for: IL1R1+ cancer-associated fibroblasts drive tumor development and immunosuppression in colorectal cancer
Source: Nat Commun. 2023 Jul 17;14:4251. doi: 10.1038/s41467-023-39953-w (PMC10352362; doi:10.1038/s41467-023-39953-w)
Supplement: Supplementary file 6 — Source Data [file 41467_2023_39953_MOESM6_ESM.zip]

Archive with 31 entries (30 files):
- source data/
- source data/figure_s8.xlsx
- __MACOSX/source data/._figure_s8.xlsx
- source data/figure_s4.xlsx
- __MACOSX/source data/._figure_s4.xlsx
- source data/.DS_Store
- __MACOSX/source data/._.DS_Store
- source data/figure_s5.xlsx
- __MACOSX/source data/._figure_s5.xlsx
- source data/figure_1.xlsx
- __MACOSX/source data/._figure_1.xlsx
- source data/figure_6.xlsx
- __MACOSX/source data/._figure_6.xlsx
- source data/figure_s2.xlsx
- __MACOSX/source data/._figure_s2.xlsx
- source data/figure_s3.xlsx
- __MACOSX/source data/._figure_s3.xlsx
- source data/figure_4.xlsx
- __MACOSX/source data/._figure_4.xlsx
- source data/figure_5.xlsx
- __MACOSX/source data/._figure_5.xlsx
- source data/figure_s1.xlsx
- __MACOSX/source data/._figure_s1.xlsx
- source data/figure_s6.xlsx
- __MACOSX/source data/._figure_s6.xlsx
- source data/figure_2.xlsx
- __MACOSX/source data/._figure_2.xlsx
- source data/figure_3.xlsx
- __MACOSX/source data/._figure_3.xlsx
- source data/figure_s7.xlsx
- __MACOSX/source data/._figure_s7.xlsx
