# Supplementary material for: IL1R1+ cancer-associated fibroblasts drive tumor development and immunosuppression in colorectal cancer
Source: Nat Commun. 2023 Jul 17;14:4251. doi: 10.1038/s41467-023-39953-w (PMC10352362; doi:10.1038/s41467-023-39953-w)
Supplement: Supplementary file 6 — Source Data [file 41467_2023_39953_MOESM6_ESM.zip › source data/figure_5.xlsx]

## Sheet: Figures 5A and 5D
cluster

## Sheet: Figure 5C
experiment

## Sheet: Figure 5E
protein

## Sheet: Figure 5G
experiment

## Sheet: Figure 5H
experiment

## Sheet: Figure 5I
barcode
