# Supplementary material for: IL1R1+ cancer-associated fibroblasts drive tumor development and immunosuppression in colorectal cancer
Source: Nat Commun. 2023 Jul 17;14:4251. doi: 10.1038/s41467-023-39953-w (PMC10352362; doi:10.1038/s41467-023-39953-w)
Supplement: Supplementary file 6 — Source Data [file 41467_2023_39953_MOESM6_ESM.zip › source data/figure_s1.xlsx]

## Sheet: Figure S1A
dataset

## Sheet: Figure S1C
gene_symbol

## Sheet: Figure S1D
cell_line

## Sheet: Figure S1E
barcode

## Sheet: Figure S1F
barcode

## Sheet: Figure S1G
dataset

## Sheet: Figure S1H
patient

## Sheet: Figure S1I
.feature
