# Supplementary material for: IL1R1+ cancer-associated fibroblasts drive tumor development and immunosuppression in colorectal cancer
Source: Nat Commun. 2023 Jul 17;14:4251. doi: 10.1038/s41467-023-39953-w (PMC10352362; doi:10.1038/s41467-023-39953-w)
Supplement: Supplementary file 6 — Source Data [file 41467_2023_39953_MOESM6_ESM.zip › source data/figure_2.xlsx]

## Sheet: Figure 2B
dataset

## Sheet: Figure 2C
.sample

## Sheet: Figure 2D
dataset

## Sheet: Figure 2E
barcode

## Sheet: Figure 2F
.feature

## Sheet: Figure 2G (summary)
id

## Sheet: Figure 2G (running score)
x

## Sheet: Figure 2H
patient

## Sheet: Figure 2I
name_1
