# Supplementary material for: IL1R1+ cancer-associated fibroblasts drive tumor development and immunosuppression in colorectal cancer
Source: Nat Commun. 2023 Jul 17;14:4251. doi: 10.1038/s41467-023-39953-w (PMC10352362; doi:10.1038/s41467-023-39953-w)
Supplement: Supplementary file 6 — Source Data [file 41467_2023_39953_MOESM6_ESM.zip › source data/figure_3.xlsx]

## Sheet: Figure 3A
condition

## Sheet: Figure 3B
experiment

## Sheet: Figure 3C
disease_function

## Sheet: Figure 3D
gene_symbol

## Sheet: Figure 3F
protein

## Sheet: Figure 3G
Tumor

## Sheet: Figure 3H
condition
